# Supplementary material for: Potential of Silver Nanoparticles in Overcoming the Intrinsic Resistance of Pseudomonas aeruginosa to Secondary Metabolites from Carnivorous Plants
Source: Int J Mol Sci. 2021 May 3;22(9):4849. doi: 10.3390/ijms22094849 (PMC8124972; doi:10.3390/ijms22094849)
Supplement: Supplementary file 1 [file ijms-22-04849-s001.zip]

Archive with 1 entries (1 files):
- ijms-1166914-supplementary.pdf
